# Supplementary material for: Dilated cardiomyopathy-associated RNA-binding motif protein 20 regulates long pre-mRNAs in neurons
Source: eLife. 2026 Jan 12;14:RP104808. doi: 10.7554/eLife.104808 (PMC12795506; doi:10.7554/eLife.104808)
Supplement: Figure 1—source data 1. [file elife-104808-fig1-data1.zip]

Archive with 2 entries (2 files):
- Raul 2025-01-09 13h05m04s(Chemiluminescence).tif
- Raul 2025-01-11 19h59m43s(Chemiluminescence).tif
