# Supplementary material for: Dilated cardiomyopathy-associated RNA-binding motif protein 20 regulates long pre-mRNAs in neurons
Source: eLife. 2026 Jan 12;14:RP104808. doi: 10.7554/eLife.104808 (PMC12795506; doi:10.7554/eLife.104808)
Supplement: Figure 1—figure supplement 1—source data 2. [file elife-104808-fig1-figsupp1-data2.zip]

Archive with 4 entries (4 files):
- gapdh_.tif
- gapdh_lad.tif
- rbm20.tif
- rbm20_lad.tif
