# Supplementary material for: Dilated cardiomyopathy-associated RNA-binding motif protein 20 regulates long pre-mRNAs in neurons
Source: eLife. 2026 Jan 12;14:RP104808. doi: 10.7554/eLife.104808 (PMC12795506; doi:10.7554/eLife.104808)
Supplement: Figure 2—source data 1. [file elife-104808-fig2-data1.zip]

Archive with 6 entries (6 files):
- gapdh.tif
- gapdh_cropped_photoshop.tif
- gapdhlad.tif
- ha.tif
- ha_cropped_photoshop.tif
- halad.tif
