# Supplementary material for: Dilated cardiomyopathy-associated RNA-binding motif protein 20 regulates long pre-mRNAs in neurons
Source: eLife. 2026 Jan 12;14:RP104808. doi: 10.7554/eLife.104808 (PMC12795506; doi:10.7554/eLife.104808)
Supplement: Figure 3—figure supplement 1—source data 1. [file elife-104808-fig3-figsupp1-data1.zip]

Archive with 4 entries (4 files):
- anti-HA 45 sec (Multichannel).jpg
- CLIP PCR 22 cycles 0.75 sec.jpg
- Agarose gel.tif
- Western blot.tif
